# Supplementary material for: Male Age and Wolbachia Dynamics: Investigating How Fast and Why Bacterial Densities and Cytoplasmic Incompatibility Strengths Vary
Source: mBio. 2021 Dec 14;12(6):e02998-21. doi: 10.1128/mBio.02998-21 (PMC8686834; doi:10.1128/mBio.02998-21)
Supplement: TABLE S1 [file mbio.02998-21-st001.xlsx]

## Sheet: Table S1
Table S1. P values associated with all statistical comparisons.
Figure	Comparison	P value	Test
Fig 2A	All groups	1.03681e-16	Kruskal-Wallis
	wMel 0 Day CI - wMel 1 Day CI	0.291162	Dunn
	wMel 0 Day CI - wMel 2 Day CI	0.00760154	Dunn
	wMel 1 Day CI - wMel 2 Day CI	0.358976	Dunn
	wMel 0 Day CI - wMel 3 Day CI	1.0084e-06	Dunn
	wMel 1 Day CI - wMel 3 Day CI	0.00291872	Dunn
	wMel 2 Day CI - wMel 3 Day CI	0.279761	Dunn
	wMel 0 Day CI - wMel 0 Day Rescue	1.74026e-12	Dunn
	wMel 1 Day CI - wMel 0 Day Rescue	1.007e-07	Dunn
	wMel 2 Day CI - wMel 0 Day Rescue	0.00673835	Dunn
	wMel 3 Day CI- wMel 0 Day Rescue	0.189509	Dunn
	wMel 0 Day CI - D. mel no CI	3.21303e-10	Dunn
	wMel 1 Day CI - D. mel no CI	4.66851e-06	Dunn
	wMel 2 Day CI - D. mel no CI	0.0336376	Dunn
	wMel 3 Day CI- D. mel no CI	0.358091	Dunn
	wMel 0 Day Rescue - D. mel no CI	0.60137	Dunn
Fig 2B	All groups	1.27366e-17	Kruskal-Wallis
	wMel 0 day CI - wMel 2 day CI	0.00971539	Dunn
	wMel 0 day CI - wMel 4 day CI	1.24464e-06	Dunn
	wMel 2 day CI - wMel 4 day CI	0.519895	Dunn
	wMel 0 day CI - wMel 6 day CI	5.92366e-12	Dunn
	wMel 2 day CI - wMel 6 day CI	0.00170197	Dunn
	wMel 4 day CI - wMel 6 day CI	0.405619	Dunn
	wMel 0 day CI - wMel 8 day CI	1.35655e-11	Dunn
	wMel 2 day CI - wMel 8 day CI	0.00375745	Dunn
	wMel 4 day CI - wMel 8 day CI	0.602413	Dunn
	wMel 6 day CI - wMel 8 day CI	1	Dunn
	wMel 0 day CI - wMel 0 day rescue	2.50518e-12	Dunn
	wMel 2 day CI - wMel 0 day rescue	0.00111075	Dunn
	wMel 4 day CI - wMel 0 day rescue	0.331358	Dunn
	wMel 6 day CI - wMel 0 day rescue	0.906603	Dunn
	wMel 8 day CI - wMel 0 day rescue	1	Dunn
	wMel 0 day CI - D. mel no CI	1.49449e-09	Dunn
	wMel 2 day CI - D. mel no CI	0.0279841	Dunn
	wMel 4 day CI - D. mel no CI	1	Dunn
	wMel 6 day CI - D. mel no CI	1	Dunn
	wMel 8 day CI - D. mel no CI	1	Dunn
	wMel 0 day rescue - D. mel no CI	1	Dunn
Fig 2C	All groups	6.90361e-20	Kruskal-Wallis
	wRi 0 day CI - wRi 4 day CI	0.0257371	Dunn
	wRi 0 day CI - wRi 8 day CI	1.39901e-05	Dunn
	wRi 4 day CI - wRi 8 day CI	0.245959	Dunn
	wRi 0 day CI - wRi 12 day CI	8.24853e-11	Dunn
	wRi 4 day CI - wRi 12 day CI	0.000389434	Dunn
	wRi 8 day CI - wRi 12 day CI	0.219747	Dunn
	wRi 0 day CI - wRi 0 day rescue	1.82781e-10	Dunn
	wRi 4 day CI - wRi 0 day rescue	0.000492498	Dunn
	wRi 8 day CI - wRi 0 day rescue	0.192334	Dunn
	wRi 12 day CI - wRi 0 day rescue	0.999235	Dunn
	wRi 0 day CI - D. sim no CI	9.04713e-17	Dunn
	wRi 4 day CI - D. sim no CI	4.04901e-08	Dunn
	wRi 8 day CI - D. sim no CI	0.00124794	Dunn
	wRi 12 day CI - D. sim no CI	0.223739	Dunn
	wRi 0 day rescue - D. sim no CI	0.160006	Dunn
Fig 3A	All groups	0.00107839	Kruskal-Wallis
	0_Day - 2_Day	1	Dunn
	0_Day - 4_Day	0.0364789	Dunn
	0_Day - 6_Day	0.024057	Dunn
	0_Day - 8_Day	0.0114309	Dunn
	2_Day - 4_Day	0.160548	Dunn
	2_Day - 6_Day	0.125497	Dunn
	2_Day - 8_Day	0.0734457	Dunn
	4_Day - 6_Day	0.873382	Dunn
	4_Day - 8_Day	1	Dunn
	6_Day - 8_Day	1	Dunn
Fig 3B	All groups	0.000393701	Kruskal-Wallis
	0_Day - 12_Day	0.000318448	Dunn
	0_Day - 4_Day	0.362458	Dunn
	12_Day - 4_Day	0.051052	Dunn
	0_Day - 8_Day	0.0187439	Dunn
	12_Day - 8_Day	0.252999	Dunn
	4_Day - 8_Day	0.355819	Dunn
Fig 4A	All groups	0.00835435	Kruskal-Wallis
	0_Day - 2_Day	0.0220661	Dunn
	0_Day - 4_Day	0.0942984	Dunn
	0_Day - 6_Day	0.02272	Dunn
	0_Day - 8_Day	0.0793726	Dunn
	2_Day - 4_Day	1	Dunn
	2_Day - 6_Day	0.839488	Dunn
	2_Day - 8_Day	1	Dunn
	4_Day - 6_Day	1	Dunn
	4_Day - 8_Day	1	Dunn
	6_Day - 8_Day	1	Dunn
Fig 4B	All groups	0.00285047	Kruskal-Wallis
	0_Day - 2_Day	0.123678	Dunn
	0_Day - 4_Day	0.172946	Dunn
	0_Day - 6_Day	0.00344255	Dunn
	0_Day - 8_Day	0.0116465	Dunn
	2_Day - 4_Day	1	Dunn
	2_Day - 6_Day	0.987337	Dunn
	2_Day - 8_Day	0.879079	Dunn
	4_Day - 6_Day	1	Dunn
	4_Day - 8_Day	1	Dunn
	6_Day - 8_Day	0.987478	Dunn
Fig 4C	All groups	0.0941821	Kruskal-Wallis
	0_Day - 2_Day	0.259383	Dunn
	0_Day - 4_Day	0.278856	Dunn
	0_Day - 6_Day	0.258987	Dunn
	0_Day - 8_Day	0.305698	Dunn
	2_Day - 4_Day	1	Dunn
	2_Day - 6_Day	1	Dunn
	2_Day - 8_Day	0.99192	Dunn
	4_Day - 6_Day	1	Dunn
	4_Day - 8_Day	1	Dunn
	6_Day - 8_Day	1	Dunn
Fig 4D	All groups	0.00117839	Kruskal-Wallis
	0_Day - 12_Day	0.003316	Dunn
	0_Day - 4_Day	0.231223	Dunn
	0_Day - 8_Day	0.00620377	Dunn
	12_Day - 4_Day	0.244515	Dunn
	12_Day - 8_Day	0.682962	Dunn
	4_Day - 8_Day	0.245324	Dunn
Fig 4E	All groups	0.0406356	Kruskal-Wallis
	0_Day - 12_Day	0.0704151	Dunn
	0_Day - 4_Day	1	Dunn
	0_Day - 8_Day	0.908181	Dunn
	12_Day - 4_Day	0.0592843	Dunn
	12_Day - 8_Day	0.0956954	Dunn
	4_Day - 8_Day	1	Dunn
Fig 4F	All groups	0.227318	Kruskal-Wallis
	0_Day - 12_Day	0.27469	Dunn
	0_Day - 4_Day	1	Dunn
	0_Day - 8_Day	0.9609	Dunn
	12_Day - 4_Day	0.788219	Dunn
	12_Day - 8_Day	0.912816	Dunn
	4_Day - 8_Day	0.582283	Dunn
Fig 5A	All groups	0.340732	Kruskal-Wallis
	0_Day - 2_Day	1	Dunn
	0_Day - 4_Day	0.85146	Dunn
	0_Day - 6_Day	1	Dunn
	0_Day - 8_Day	1	Dunn
	2_Day - 4_Day	1	Dunn
	2_Day - 6_Day	0.421458	Dunn
	2_Day - 8_Day	1	Dunn
	4_Day - 6_Day	1	Dunn
	4_Day - 8_Day	1	Dunn
	6_Day - 8_Day	1	Dunn
Fig 5B	All groups	0.0529513	Kruskal-Wallis
	0_Day - 12_Day	1	Dunn
	0_Day - 4_Day	0.316717	Dunn
	12_Day - 4_Day	0.133459	Dunn
	0_Day - 8_Day	0.362458	Dunn
	12_Day - 8_Day	0.186682	Dunn
	4_Day - 8_Day	0.838256	Dunn
Fig 5C	All groups	0.531675	Kruskal-Wallis
	0_Day - 2_Day	1	Dunn
	0_Day - 4_Day	0.85146	Dunn
	0_Day - 6_Day	1	Dunn
	0_Day - 8_Day	1	Dunn
	2_Day - 4_Day	1	Dunn
	2_Day - 6_Day	0.421458	Dunn
	2_Day - 8_Day	1	Dunn
	4_Day - 6_Day	1	Dunn
	4_Day - 8_Day	1	Dunn
	6_Day - 8_Day	1	Dunn
Fig 5D	All groups	0.00060832	Kruskal-Wallis
	0_Day - 2_Day	0.361597	Dunn
	0_Day - 4_Day	0.2749	Dunn
	0_Day - 6_Day	0.0022077	Dunn
	0_Day - 8_Day	0.00271774	Dunn
	2_Day - 4_Day	1	Dunn
	2_Day - 6_Day	0.197653	Dunn
	2_Day - 8_Day	0.184105	Dunn
	4_Day - 6_Day	0.296336	Dunn
	4_Day - 8_Day	0.253469	Dunn
	6_Day - 8_Day	0.935996	Dunn
Fig 5F	All groups	0.696519	Kruskal-Wallis
	0_Day - 12_Day	1	Dunn
	0_Day - 4_Day	1	Dunn
	0_Day - 8_Day	0.830696	Dunn
	12_Day - 4_Day	1	Dunn
	12_Day - 8_Day	1	Dunn
	4_Day - 8_Day	1	Dunn
Fig S1	All groups	0.0199155	Kruskal-Wallis
	0_Day - 1_Day	0.472889	Dunn
	0_Day - 2_Day	0.445388	Dunn
	1_Day - 2_Day	0.683091	Dunn
	0_Day - 3_Day	0.0115063	Dunn
	1_Day - 3_Day	0.275069	Dunn
	2_Day - 3_Day	0.392733	Dunn
Fig S2A	All groups	0.000335549	Kruskal-Wallis
	0_Day - 2_Day	1	Dunn
	0_Day - 4_Day	0.0117996	Dunn
	0_Day - 6_Day	0.00450356	Dunn
	0_Day - 8_Day	0.0183323	Dunn
	2_Day - 4_Day	0.076186	Dunn
	2_Day - 6_Day	0.0372091	Dunn
	2_Day - 8_Day	0.0995123	Dunn
	4_Day - 6_Day	1	Dunn
	4_Day - 8_Day	0.869765	Dunn
	6_Day - 8_Day	1	Dunn
Fig S2B	All groups	0.0487034	Kruskal-Wallis
	0_Day - 1_Day	0.0858353	Dunn
	0_Day - 2_Day	0.376666	Dunn
	1_Day - 2_Day	1	Dunn
	0_Day - 3_Day	0.080055	Dunn
	1_Day - 3_Day	0.967436	Dunn
	2_Day - 3_Day	0.924865	Dunn
Fig S2C	All groups	0.15024	Kruskal-Wallis
	0_Day - 1_Day	0.470832	Dunn
	0_Day - 2_Day	0.624206	Dunn
	1_Day - 2_Day	0.945779	Dunn
	0_Day - 3_Day	1	Dunn
	1_Day - 3_Day	0.164918	Dunn
	2_Day - 3_Day	0.922302	Dunn
Fig S2D	All groups	0.000442643	Kruskal-Wallis
	0_Day - 12_Day	0.00103638	Dunn
	0_Day - 4_Day	0.241639	Dunn
	12_Day - 4_Day	0.109945	Dunn
	0_Day - 8_Day	0.0040752	Dunn
	12_Day - 8_Day	0.683091	Dunn
	4_Day - 8_Day	0.217344	Dunn
Fig S2E	All groups	0.25989	Kruskal-Wallis
	0_Day - 12_Day	1	Dunn
	0_Day - 4_Day	0.744249	Dunn
	12_Day - 4_Day	1	Dunn
	0_Day - 8_Day	0.375571	Dunn
	12_Day - 8_Day	1	Dunn
	4_Day - 8_Day	0.62508	Dunn
Fig S2F	All groups	0.389574	Kruskal-Wallis
	0_Day - 12_Day	1	Dunn
	0_Day - 4_Day	1	Dunn
	12_Day - 4_Day	0.758997	Dunn
	0_Day - 8_Day	1	Dunn
	12_Day - 8_Day	0.882685	Dunn
	4_Day - 8_Day	0.934925	Dunn
Fig S3A	All groups	0.00231519	Kruskal-Wallis
	0_Day - 12_Day	0.0103735	Dunn
	0_Day - 4_Day	0.249421	Dunn
	0_Day - 8_Day	0.00678064	Dunn
	12_Day - 4_Day	0.263961	Dunn
	12_Day - 8_Day	0.980833	Dunn
	4_Day - 8_Day	0.292463	Dunn
Fig S3B	All groups	0.578992	Kruskal-Wallis
	0_Day - 12_Day	1	Dunn
	0_Day - 4_Day	1	Dunn
	0_Day - 8_Day	1	Dunn
	12_Day - 4_Day	1	Dunn
	12_Day - 8_Day	1	Dunn
	4_Day - 8_Day	0.817573	Dunn
Fig S3C	All groups	0.00191927	Kruskal-Wallis
	0_Day - 12_Day	0.00772872	Dunn
	0_Day - 4_Day	0.393223	Dunn
	0_Day - 8_Day	0.010138	Dunn
	12_Day - 4_Day	0.131513	Dunn
	12_Day - 8_Day	0.900004	Dunn
	4_Day - 8_Day	0.137829	Dunn
Fig S3D	All groups	0.237675	Kruskal-Wallis
	0_Day - 12_Day	0.869047	Dunn
	0_Day - 4_Day	1	Dunn
	0_Day - 8_Day	0.936657	Dunn
	12_Day - 4_Day	0.275658	Dunn
	12_Day - 8_Day	1	Dunn
	4_Day - 8_Day	1	Dunn
Fig S3E	All groups	0.00120664	Kruskal-Wallis
	0_Day - 12_Day	0.00347438	Dunn
	0_Day - 4_Day	0.319528	Dunn
	0_Day - 8_Day	0.00772921	Dunn
	12_Day - 4_Day	0.254759	Dunn
	12_Day - 8_Day	0.801573	Dunn
	4_Day - 8_Day	0.223923	Dunn
Fig S3F	All groups	0.209028	Kruskal-Wallis
	0_Day - 12_Day	0.386559	Dunn
	0_Day - 4_Day	0.96099	Dunn
	0_Day - 8_Day	1	Dunn
	12_Day - 4_Day	0.391158	Dunn
	12_Day - 8_Day	0.356707	Dunn
	4_Day - 8_Day	1	Dunn
Fig S3G	All groups	0.588396	Kruskal-Wallis
	0_Day - 12_Day	1	Dunn
	0_Day - 4_Day	1	Dunn
	0_Day - 8_Day	1	Dunn
	12_Day - 4_Day	0.963403	Dunn
	12_Day - 8_Day	1	Dunn
	4_Day - 8_Day	1	Dunn
Fig S3H	All groups	0.00101338	Kruskal-Wallis
	0_Day - 12_Day	0.003316	Dunn
	0_Day - 4_Day	0.354544	Dunn
	0_Day - 8_Day	0.00817763	Dunn
	12_Day - 4_Day	0.0985407	Dunn
	12_Day - 8_Day	0.630872	Dunn
	4_Day - 8_Day	0.187352	Dunn
Fig S3I	All groups	0.000806112	Kruskal-Wallis
	0_Day - 12_Day	0.00450005	Dunn
	0_Day - 4_Day	0.325594	Dunn
	0_Day - 8_Day	0.00398914	Dunn
	12_Day - 4_Day	0.135271	Dunn
	12_Day - 8_Day	0.828812	Dunn
	4_Day - 8_Day	0.129289	Dunn
Fig S3J	All groups	0.00180455	Kruskal-Wallis
	0_Day - 12_Day	0.00219991	Dunn
	0_Day - 4_Day	0.435471	Dunn
	0_Day - 8_Day	0.0509091	Dunn
	12_Day - 4_Day	0.0435219	Dunn
	12_Day - 8_Day	0.345977	Dunn
	4_Day - 8_Day	0.389968	Dunn
Fig S3K	All groups	0.00168866	Kruskal-Wallis
	0_Day - 12_Day	0.00411241	Dunn
	0_Day - 4_Day	0.352628	Dunn
	0_Day - 8_Day	0.0113953	Dunn
	12_Day - 4_Day	0.254759	Dunn
	12_Day - 8_Day	0.753414	Dunn
	4_Day - 8_Day	0.255411	Dunn
Fig S3L	All groups	0.626781	Kruskal-Wallis
	0_Day - 12_Day	1	Dunn
	0_Day - 4_Day	1	Dunn
	0_Day - 8_Day	1	Dunn
	12_Day - 4_Day	1	Dunn
	12_Day - 8_Day	0.875905	Dunn
	4_Day - 8_Day	1	Dunn
Fig S3M	All groups	0.00089046	Kruskal-Wallis
	0_Day - 12_Day	0.00901377	Dunn
	0_Day - 4_Day	0.208828	Dunn
	0_Day - 8_Day	0.00159615	Dunn
	12_Day - 4_Day	0.26824	Dunn
	12_Day - 8_Day	0.773117	Dunn
	4_Day - 8_Day	0.221301	Dunn
Fig S4A	All groups	0.00732951	Kruskal-Wallis
	0_Day - 2_Day	0.0220661	Dunn
	0_Day - 4_Day	0.0942984	Dunn
	0_Day - 6_Day	0.02272	Dunn
	0_Day - 8_Day	0.0793726	Dunn
	2_Day - 4_Day	1	Dunn
	2_Day - 6_Day	0.839488	Dunn
	2_Day - 8_Day	1	Dunn
	4_Day - 6_Day	1	Dunn
	4_Day - 8_Day	1	Dunn
	6_Day - 8_Day	1	Dunn
Fig S4B	All groups	0.255296	Kruskal-Wallis
	0_Day - 2_Day	1	Dunn
	0_Day - 4_Day	1	Dunn
	0_Day - 6_Day	0.337974	Dunn
	0_Day - 8_Day	1	Dunn
	2_Day - 4_Day	0.940377	Dunn
	2_Day - 6_Day	1	Dunn
	2_Day - 8_Day	1	Dunn
	4_Day - 6_Day	1	Dunn
	4_Day - 8_Day	1	Dunn
	6_Day - 8_Day	1	Dunn
Fig S4C	All groups	0.000309626	Kruskal-Wallis
	0_Day - 2_Day	0.552545	Dunn
	0_Day - 4_Day	0.0322457	Dunn
	0_Day - 6_Day	0.000115115	Dunn
	0_Day - 8_Day	0.100477	Dunn
	2_Day - 4_Day	0.658049	Dunn
	2_Day - 6_Day	0.0551108	Dunn
	2_Day - 8_Day	0.692747	Dunn
	4_Day - 6_Day	0.562022	Dunn
	4_Day - 8_Day	0.875291	Dunn
	6_Day - 8_Day	0.70073	Dunn
Fig S4D	All groups	0.00106949	Kruskal-Wallis
	0_Day - 2_Day	0.66676	Dunn
	0_Day - 4_Day	0.0335407	Dunn
	0_Day - 6_Day	0.00151322	Dunn
	0_Day - 8_Day	0.024335	Dunn
	2_Day - 4_Day	0.766746	Dunn
	2_Day - 6_Day	0.190821	Dunn
	2_Day - 8_Day	0.737781	Dunn
	4_Day - 6_Day	0.877966	Dunn
	4_Day - 8_Day	0.661003	Dunn
	6_Day - 8_Day	0.94234	Dunn
Fig S4E	All groups	0.122097	Kruskal-Wallis
	0_Day - 2_Day	0.838808	Dunn
	0_Day - 4_Day	1	Dunn
	0_Day - 6_Day	0.889692	Dunn
	0_Day - 8_Day	0.399271	Dunn
	2_Day - 4_Day	1	Dunn
	2_Day - 6_Day	0.670384	Dunn
	2_Day - 8_Day	0.274827	Dunn
	4_Day - 6_Day	1	Dunn
	4_Day - 8_Day	1	Dunn
	6_Day - 8_Day	1	Dunn
Fig S4F	All groups	0.000134613	Kruskal-Wallis
	0_Day - 2_Day	0.45717	Dunn
	0_Day - 4_Day	0.130977	Dunn
	0_Day - 6_Day	0.000185754	Dunn
	0_Day - 8_Day	0.00444424	Dunn
	2_Day - 4_Day	0.880171	Dunn
	2_Day - 6_Day	0.0551108	Dunn
	2_Day - 8_Day	0.229803	Dunn
	4_Day - 6_Day	0.267959	Dunn
	4_Day - 8_Day	0.501761	Dunn
	6_Day - 8_Day	0.729891	Dunn
Fig S5	All groups	0.0347553	Kruskal-Wallis
	0_Day - 1_Day	0.470832	Dunn
	0_Day - 2_Day	0.624206	Dunn
	0_Day - 3_Day	1	Dunn
	1_Day - 2_Day	0.945779	Dunn
	1_Day - 3_Day	0.164918	Dunn
	2_Day - 3_Day	0.922302	Dunn
