# Supplementary material for: Male Age and Wolbachia Dynamics: Investigating How Fast and Why Bacterial Densities and Cytoplasmic Incompatibility Strengths Vary
Source: mBio. 2021 Dec 14;12(6):e02998-21. doi: 10.1128/mBio.02998-21 (PMC8686834; doi:10.1128/mBio.02998-21)
Supplement: TABLE S3 [file mbio.02998-21-st003.xlsx]

## Sheet: Table S3
Table S3. Correlations between relative abundance or relative expression and hatch rate. Correlations are organized by the relevant hypothesis: bacterial density, phage density, host immunity, octomom, and cif expression. Factors positively correlated with hatch rate are negatively correlated with CI strength, and vice versa. Pearson and Spearman P-values are bold if < 0.05, underlined if < 0.01,…
			Correlation of fold change and hatch rate
		Relative comparison across male age	Pearson		Spearman
Related hypothesis	Strain		rp	P	rs	P
Bacterial density	wMel (old cohort)	FtsZ vs UCE	0.75	5.5e-06	0.77	2.3e-06
	wMel (young)	FtsZ vs UCE	0.64	0.00077	0.64	0.00074
	wRi	FtsZ vs UCE	-0.84	2.4e-07	-0.89	6.9e-09
Phage density	wMel (old)	WOMelA/B vs FtsZ	-0.065	0.75	0.17	0.39
	wMel (old)	WOMelA/B vs UCE	0.77	7.7e-07	0.78	4.7e-07
	wMel(young)	WOMelA/B vs FtsZ	-0.22	0.3	-0.18	0.39
	wMel(young)	WOMelA/B vs UCE	0.42	0.046	0.43	0.038
	wRi	WORiA vs FtsZ	-0.3	0.23	-0.32	0.19
	wRi	WORiB vs FtsZ	0.032	0.88	0.12	0.58
	wRi	WORiC vs FtsZ	-0.17	0.43	-0.034	0.88
	wRi	WORiA vs UCE	-0.83	1.8e-05	-0.89	9.6e-07
	wRi	WORiB vs UCE	0.032	0.88	0.12	0.58
	wRi	WORiC vs UCE	-0.85	3.6e-07	-0.86	1.6e-07
Host Immunity	wMel (old)	Rel vs Bspec	0.6	0.00076	0.81	1.6e-07
	wRi	Rel vs Bspec	-0.17	0.47	-0.081	0.73
Octomom	wMel (old)	WD0509 vs FtsZ	-0.19	0.36	0.1	0.61
	wMel(young)	WD0509 vs FtsZ	0.26	0.24	0.28	0.19
cif expression	wMel (old)	cifAwMel[T1] vs Bspec	0.61	0.00064	0.59	0.00097
	wMel (old)	cifBwMel[T1] vs Bspec	0.67	0.00024	0.59	0.0019
	wMel (old)	cifAwMel[T1] vs FtsZ	-0.8	4e-07	-0.7	3.5e-05
	wMel (old)	cifBwMel[T1] vs FtsZ	-0.42	0.037	-0.46	0.022
	wMel (old)	cifAwMel[T1] vs cifBwMel[T1]	-0.61	0.0013	-0.46	0.021
	wRi	cifAwRi[T1] vs Bspec	-0.76	6.2e-05	-0.88	1.3e-07
	wRi	cifBwRi[T1] vs Bspec	-0.74	0.00012	-0.83	4.1e-06
	wRi	cifAwRi[T2] vs Bspec	-0.8	3.6e-05	-0.89	4.6e-07
	wRi	cifBwRi[T2] vs Bspec	-0.8	3.7e-05	-0.92	1.8e-08
	wRi	cifAwRi[T1] vs FtsZ	-0.47	0.032	-0.47	0.033
	wRi	cifBwRi[T1] vs FtsZ	-0.087	0.71	-0.002	0.99
	wRi	cifAwRi[T2] vs FtsZ	-0.28	0.25	-0.22	0.36
	wRi	cifBwRi[T2] vs FtsZ	-0.35	0.14	-0.32	0.18
	wRi	cifAwRi[T1] vs cifBwRi[T1]	-0.44	0.045	-0.46	0.035
	wRi	cifAwRi[T1] vs cifAwRi[T2]	0.014	0.96	-0.048	0.84
