# Supplementary material for: Male Age and Wolbachia Dynamics: Investigating How Fast and Why Bacterial Densities and Cytoplasmic Incompatibility Strengths Vary
Source: mBio. 2021 Dec 14;12(6):e02998-21. doi: 10.1128/mBio.02998-21 (PMC8686834; doi:10.1128/mBio.02998-21)
Supplement: TABLE S2 [file mbio.02998-21-st002.xlsx]

## Sheet: Table S2
Table S2. Parameter estimates of H and Sh. Hatch rate data used for estimates are derived from experiments in Figure 2.
Strain	Male Age	H	H 95% BCa interval	Sh (1 - H)	Sh 95% BCa interval
wMel (young)	0 Day	0.210662	(0.137, 0.355)	0.789338	(0.863, 0.645)
	1 Day	0.473477	(0.371, 0.586)	0.526523	(0.629, 0.414)
	2 Day	0.724165	(0.615, 0.823)	0.275835	(0.385, 0.177)
	3 Day	0.878857	(0.779, 0.938)	0.121143	(0.221, 0.062)
wMel (old)	0 Day	0.140313	(0.103, 0.185)	0.859687	(0.897, 0.815)
	2 Day	0.792678	(0.693, 0.857)	0.207322	(0.307, 0.143)
	4 Day	0.890049	(0.763, 0.970)	0.109951	(0.237, 0.030)
	6 Day	1.00643	(0.862, 1.071)	-0.00642623	(0.138, -0.071)
	8 Day	1.00716	(0.868, 1.058)	-0.00716378	(0.132, -0.058)
wRi	0 Day	0.00926007	(0.002, 0.022)	0.99074	(0.998, 0.978)
	4 Day	0.383224	(0.281, 0.503)	0.616776	(0.719, 0.497)
	8 Day	0.756112	(0.685, 0.811)	0.243888	(0.315, 0.189)
	12 Day	0.936011	(0.796, 1.021)	0.0639893	(0.204, -0.021)
