# Supplementary material for: Male Age and Wolbachia Dynamics: Investigating How Fast and Why Bacterial Densities and Cytoplasmic Incompatibility Strengths Vary
Source: mBio. 2021 Dec 14;12(6):e02998-21. doi: 10.1128/mBio.02998-21 (PMC8686834; doi:10.1128/mBio.02998-21)
Supplement: TABLE S4 [file mbio.02998-21-st004.xlsx]

## Sheet: Table S4
Table S4. Drosophila lines used in this study.
Line name	Wolbachia	Host species	Origin
yw	wMel	D. melanogaster	Bloomington Drosophila Stock Center #1495
ywT3	uninfected	D. melanogaster	Tetracycline cleared yw from (LePage et al., 2017)
Riv84	wRi	D. simulans	Turelli lab
Riv84tet	uninfected	D. simulans	Tetracycline cleared Riv84 from (Hague et al., 2020a)
