# Supplementary material for: Male Age and Wolbachia Dynamics: Investigating How Fast and Why Bacterial Densities and Cytoplasmic Incompatibility Strengths Vary
Source: mBio. 2021 Dec 14;12(6):e02998-21. doi: 10.1128/mBio.02998-21 (PMC8686834; doi:10.1128/mBio.02998-21)
Supplement: TABLE S5 [file mbio.02998-21-st005.xlsx]

## Sheet: Table S5
Table S5. Primers used in this study.
Target gene	Target strain/species	Name	Sequence	Length	Product Size	Optimal concentration (nm)	PCR Conditions
Mid1	D. melanogaster, D. simulans	UCE_Mid1_F	GAAATAAACGCAAGCGCCATC	21	104	300	50C 2m, 95C 2m, 40x(95C 15s, 62C 1m)
		UCE_Mid1_R	GCAAGCGCGTCTCAAGC	17		200
FtsZ	wMel, wRi, wNo	ftsZ_qPCR_JDS_F1	GCAGCCAATAGAGTGCGTG	19	82	200	50C 2m, 95C 2m, 40x(95C 15s, 60C 1m)
		ftsZ_qPCR_JDS_R1	TTCCCTCCATCGCTTGATCA	20		400
WD0634 and WD0288	WOMelA and WOMelB	WD0634/288_F	AATCAAATGAAGACGGGCTAGA	22	92	200	50C 2m, 95C 2m, 40x(95C 15s, 60C 1m)
		WD0634/288_R	CCACCCTTCTCGGCTTTTTA	20		200
wRi012460	wRi	WORiA_F	AGGAGACGGTAAGGGAGCTA	20	116	200	50C 2m, 95C 2m, 40x(95C 15s, 60C 1m)
		WORiA_R	CGCTCTCACATTCCCTATTTCC	22		200
WRi_005590-and-WRi_010250	wRi	WORiB_F	TGGATCAAAGTCAAGGAAGGC	21	176	200	50C 2m, 95C 2m, 40x(95C 15s, 60C 1m)
		WORiB_R	TCCTTCATCCATTTCGTCACC	21		200
wRi_006880	wRi	WORiC_F	TGGCCGATGTTGCGAGTAAT	20	144	200	50C 2m, 95C 2m, 40x(95C 15s, 60C 1m)
		WORiC_R	GTGTGAAGTACGTTGGAGCAG	21		200
beta-spec	D. melanogaster, D. simulans	βspec_PP9783_F	ATGACGACGGACATTTCGATTG	22	107	200	50C 2m, 95C 2m, 40x(95C 15s, 60C 1m)
		βspec_PP9783_R	AACAGTCGGGAACTGGAGTTG	21		200
Relish	D. melanogaster, D. simulans	Rel_PP2664_F	TGGATACCATCAAAATGGCCTG	60	103	200	50C 2m, 95C 2m, 40x(95C 15s, 60C 1m)
		Rel_PP2664_R	CTTGTACCGAAAGCGGAACTT	61		200
WD0509	wMel	WD0509_wMel_F	CTAAGGCAAGTGGAGCAAAGG	21	83	200	50C 2m, 95C 2m, 40x(95C 15s, 60C 1m)
		WD0509_wMel_R	CAAAGAACAAGGGGTAATCTCTCT	24		200
cifAwMel, cifAwRi[T1]	wMel, wRi	cifA_T1_Set1_qPCR_F1	GGTGATGGTCCTTGGAATAATTTG	24	86	200	50C 2m, 95C 2m, 40x(95C 15s, 60C 1m)
		cifA_T1_Set1_qPCR_R1	AACTCAGACTGTGGGCCAT	19		200
cifBwMel, cifBwRi[T1]	wMel, wRi	cifB_T1_Set1_qPCR_F1	AAAAGACCAGGACAGAACTCGA	22	91	200	50C 2m, 95C 2m, 40x(95C 15s, 60C 1m)
		cifB_T1_Set1_qPCR_R1	CCTGTGCTCTAGTACCTTGCA	21		200
cifAwRi[T2]	wRi	cifA_T2_qPCR_F1	TGAGGGGCGTGAGGAAAAA	19	84	200	50C 2m, 95C 2m, 40x(95C 15s, 60C 1m)
		cifA_T2_qPCR_R1	TCGACAATCAATCCTGCAAGC	21		200
cifBwRi[T2]	wRi	cifB_T2_qPCR_F1	GGCGGATAATCAAGGTGAAGATG	23	83	200	50C 2m, 95C 2m, 40x(95C 15s, 60C 1m)
		cifB_T2_qPCR_R1	TTCCAGTAAACGGCCCTTGT	20		200
